# Supplementary material for: Human Immune System Diseasome Networks and Female Oviductal Microenvironment: New Horizons to be Discovered
Source: Front Genet. 2022 Jan 27;12:795123. doi: 10.3389/fgene.2021.795123 (PMC8829125; doi:10.3389/fgene.2021.795123)
Supplement: Supplementary file 1 [file Table2.XLSX]

## Sheet: sheet 1
List of genes in CURDi
Gene	Degree
HLA-B	64
SERPING1	52
IFNG	42
CSF2	38
TNF	33
IL4	28
IL10	27
IL6	26
CSF3	26
C3	21
IL1B	19
KNG1	13
SHMT1	11
GSTP1	11
C4B	11
C4A	11
TGFB1	10
HP	10
C1QA	10
HLA-C	9
CXCL1	9
CCL2	9
FN1	7
CFB	7
CP	6
VEGFA	5
PROS1	5
OSM	5
HBEGF	5
C5	5
C1QB	5
B2M	5
GC	4
CCL5	4
CCL4	4
C2	4
APOE	4
IL7	3
HSPB1	3
HSP90AA1	3
CXCL8	3
WNT10A	2
SERPINA1	2
MAP2K6	2
HSPH1	2
CXCL2	2
COL1A1	2
APOC3	2
LCN2	1
HSPA5	1
HNRNPA2B1	1
HLA-G	1
F2	1
CLTC	1

## Sheet: sheet 2
List of diseases involving other organs and systems different from the Immune System
C01 - Infections	C04 - Neoplasms	C05 - Musculoskeletal Diseases	C06 - Digestive System Diseases	C07 - Stomatognathic Diseases	C08 - Respiratory Tract Diseases	C10 - Nervous System Diseases	C11 - Eye Diseases	C12 - Male Urogenital Diseases	C13 - Female Urogenital Diseases and Pregnancy Complications	C14 - Cardiovascular Diseases	C15 - Hemic and Lymphatic Diseases	C16 - Congenital, Hereditary and Neonatal Diseases and Abnormalities	C17 - Skin and Connective Tissue Diseases	C18 - Nutritional and Metabolic Diseases	C19 - Endocrine System Diseases	C20 - Immune System Diseases	C23 - Pathological Conditions, Signs and Symptoms	C24 - Occupational Diseases	C25 - Chemically-Induced Disorders
HIV Coinfection	Multiple Myeloma	Rheumatoid Arthritis	Autoimmune Chronic Hepatitis	Stevens-Johnson Syndrome Toxic Epidermal Necrolysis Spectrum	Asthma	Multiple Sclerosis; Acute Fulminating	Graves Disease	Glomerulopathy with fibronectin deposits	Glomerulopathy with fibronectin deposits	Multiple Myeloma	Multiple Myeloma	Eczema; Infantile	Eczema; Infantile	Diabetes Mellitus; Sudden-Onset	Diabetes Mellitus; Sudden-Onset	HIV Coinfection	Lupus Erythematosus	Asthma; Occupational	Stevens-Johnson Syndrome Toxic Epidermal Necrolysis Spectrum
HIV Infections	Diffuse Large B-Cell Lymphoma	Polyarthritis; Juvenile; Rheumatoid Factor Positive		Mycoplasma-Induced Stevens-Johnson Syndrome	Respiratory Hypersensitivity	Multiple Sclerosis		GLOMERULOPATHY WITH FIBRONECTIN DEPOSITS 2 (disorder)	GLOMERULOPATHY WITH FIBRONECTIN DEPOSITS 2 (disorder)	Henoch-Schoenlein Purpura	Diffuse Large B-Cell Lymphoma	Dermatitis; Atopic	Dermatitis; Atopic	Diabetes Mellitus; Ketosis-Prone	Diabetes Mellitus; Ketosis-Prone	HIV Infections	Hypergammaglobulinemia		Mycoplasma-Induced Stevens-Johnson Syndrome
Acquired Immunodeficiency Syndrome	Lymphoma; AIDS-Related	Polyarthritis; Juvenile; Rheumatoid Factor Negative		Drug-Induced Stevens Johnson Syndrome	Asthma; Occupational	Myasthenia Gravis		IGA Glomerulonephritis	IGA Glomerulonephritis	Vasculitis; Hemorrhagic	Lymphoma; AIDS-Related	Job Syndrome	Rheumatoid Arthritis	Brittle diabetes	Brittle diabetes	Autoimmune Chronic Hepatitis	Henoch-Schoenlein Purpura		Drug-Induced Stevens Johnson Syndrome
HIV Wasting Syndrome	Lymphoma; Non-Hodgkin; Familial	Juvenile psoriatic arthritis		Stevens-Johnson Syndrome		Myasthenia Gravis; Generalized		Glomerulonephritis; Membranoproliferative	Glomerulonephritis; Membranoproliferative	Rheumatoid Purpura	Lymphoma; Non-Hodgkin; Familial	Hyper-Immunoglobulin E Syndrome; Autosomal Dominant	Stevens-Johnson Syndrome Toxic Epidermal Necrolysis Spectrum	Diabetes; Autoimmune	Diabetes; Autoimmune	Asthma	Vasculitis; Hemorrhagic		Stevens-Johnson Syndrome
Burkitt Lymphoma	Lymphoma; Diffuse	Juvenile arthritis		Toxic Epidermal Necrolysis		Myasthenia Gravis; Ocular		Membranoproliferative Glomerulonephritis; Type I	Membranoproliferative Glomerulonephritis; Type I	Purpura; Nonthrombocytopenic	Lymphoma; Diffuse	Hyper-Immunoglobulin E Syndrome; Autosomal Recessive	Mycoplasma-Induced Stevens-Johnson Syndrome	Diabetes Mellitus; Insulin-Dependent	Diabetes Mellitus; Insulin-Dependent	Multiple Myeloma	Rheumatoid Purpura		Toxic Epidermal Necrolysis
	Lymphoma; Small Noncleaved-Cell	Juvenile-Onset Still Disease				Multiple Sclerosis; Acute Relapsing		Membranoproliferative Glomerulonephritis; Type II	Membranoproliferative Glomerulonephritis; Type II	Purpura Hemorrhagica	Lymphoma; Small Noncleaved-Cell	Bare Lymphocyte Syndrome; Type I	Drug-Induced Stevens Johnson Syndrome	HIV Wasting Syndrome	Graves Disease	Allergic Reaction	Purpura; Nonthrombocytopenic		Morbilliform Drug Reaction
	Diffuse Mixed-Cell Lymphoma	Rheumatoid Arthritis; Systemic Juvenile				Multiple Sclerosis; Relapsing-Remitting		Membranoproliferative Glomerulonephritis; Type III	Membranoproliferative Glomerulonephritis; Type III	Angioedemas; Hereditary	Diffuse Mixed-Cell Lymphoma	COMPLEMENT COMPONENT 3 DEFICIENCY; AUTOSOMAL RECESSIVE	Stevens-Johnson Syndrome	Bare Lymphocyte Syndrome; Type I		Hypersensitivity	Purpura Hemorrhagica		Drug Eruptions
	Low Grade Lymphoma (neoplasm)	Systemic onset juvenile chronic arthritis						Membranous glomerulonephritis	Membranous glomerulonephritis	Acquired angioedema	Low Grade Lymphoma (neoplasm)	Complement Component 4a Deficiency	Toxic Epidermal Necrolysis			Eczema; Infantile			Drug Allergy
	Lymphoma; Intermediate-Grade							Idiopathic Membranous Glomerulonephritis	Idiopathic Membranous Glomerulonephritis	Hereditary Angioedema Type I	Lymphoma; Intermediate-Grade	Complement component 5 deficiency	Polyarthritis; Juvenile; Rheumatoid Factor Positive			Dermatitis; Atopic
	High Grade Lymphoma (neoplasm)							Heymann Nephritis	Heymann Nephritis	Hereditary Angioedema Type II	High Grade Lymphoma (neoplasm)	Autoimmune Lymphoproliferative Syndrome Type 2B	Polyarthritis; Juvenile; Rheumatoid Factor Negative			Diffuse Large B-Cell Lymphoma
	Lymphoma; Undifferentiated							Lupus Nephritis	Lupus Nephritis	Hereditary Angioedema Types I and II	Lymphoma; Undifferentiated	Angioedemas; Hereditary	Juvenile psoriatic arthritis			Lymphoma; AIDS-Related
	Lymphoma; Non-Hodgkin									Hereditary C1 esterase inhibitor deficiency - deficient factor	Lymphoma; Non-Hodgkin	Hereditary C1 esterase inhibitor deficiency - deficient factor	Juvenile arthritis			Rheumatoid Arthritis
	Lymphoma; Mixed-Cell									Hereditary C1 esterase inhibitor deficiency - dysfunctional factor	Lymphoma; Mixed-Cell	Hereditary C1 esterase inhibitor deficiency - dysfunctional factor	Juvenile-Onset Still Disease			Lymphoma; Non-Hodgkin; Familial
	Reticulosarcoma										Reticulosarcoma	Complement Component 4; Partial Deficiency Of	Bullous pemphigoid			Lymphoma; Diffuse
	Nodular Lymphocyte Predominant Hodgkin Lymphoma										Nodular Lymphocyte Predominant Hodgkin Lymphoma		Morbilliform Drug Reaction			Lymphoma; Small Noncleaved-Cell
	Lymphocyte Rich Classical Hodgkin Lymphoma										Lymphocyte Rich Classical Hodgkin Lymphoma		Drug Eruptions			Diffuse Mixed-Cell Lymphoma
	Adult Hodgkin Lymphoma										Adult Hodgkin Lymphoma		Dermatitis; Allergic Contact			Low Grade Lymphoma (neoplasm)
	Hodgkin lymphoma; lymphocyte depletion										Hodgkin lymphoma; lymphocyte depletion		Libman-Sacks Disease			Lymphoma; Intermediate-Grade
	Mixed Cellularity Hodgkin Lymphoma										Mixed Cellularity Hodgkin Lymphoma		Lupus Erythematosus; Systemic			High Grade Lymphoma (neoplasm)
	Hodgkin Disease										Hodgkin Disease		Urticaria			Lymphoma; Undifferentiated
	B-Cell Lymphomas										B-Cell Lymphomas		Rheumatoid Arthritis; Systemic Juvenile			Lymphoma; Non-Hodgkin
	Ki-1+ Anaplastic Large Cell Lymphoma										Ki-1+ Anaplastic Large Cell Lymphoma		Systemic onset juvenile chronic arthritis			Lymphoma; Mixed-Cell
	Adult T-Cell Lymphoma/Leukemia										Adult T-Cell Lymphoma/Leukemia		Lupus Erythematosus			Reticulosarcoma
	Chronic Lymphocytic Leukemia										X-Linked Lymphoproliferative Disorder		Pemphigus			Nodular Lymphocyte Predominant Hodgkin Lymphoma
	Myasthenia Gravis										Lymphoproliferative Disorders		Pemphigus Vulgaris			Lymphocyte Rich Classical Hodgkin Lymphoma
	Myasthenia Gravis; Generalized										Job Syndrome		Pemphigus Foliaceus			Adult Hodgkin Lymphoma
	Myasthenia Gravis; Ocular										Hyper-Immunoglobulin E Syndrome; Autosomal Dominant		Angioedemas; Hereditary			Hodgkin lymphoma; lymphocyte depletion
	Malignant lymphoma; lymphocytic; intermediate differentiation; diffuse										Hyper-Immunoglobulin E Syndrome; Autosomal Recessive		Hereditary Angioedema Type I			Mixed Cellularity Hodgkin Lymphoma
	Lymphoma; Lymphocytic; Intermediate										Lymphopenia		Hereditary Angioedema Type II			Hodgkin Disease
	Peripheral T-Cell Lymphoma										Chronic Lymphocytic Leukemia		Hereditary Angioedema Types I and II			Stevens-Johnson Syndrome Toxic Epidermal Necrolysis Spectrum
	Burkitt Lymphoma										Angiolymphoid hyperplasia		Hereditary C1 esterase inhibitor deficiency - deficient factor			Mycoplasma-Induced Stevens-Johnson Syndrome
	Precursor B-cell lymphoblastic leukemia										Complement deficiency disease		Hereditary C1 esterase inhibitor deficiency - dysfunctional factor			Drug-Induced Stevens Johnson Syndrome
											Malignant lymphoma; lymphocytic; intermediate differentiation; diffuse		Lupus Nephritis			Stevens-Johnson Syndrome
											Lymphoma; Lymphocytic; Intermediate					Toxic Epidermal Necrolysis
											Hypergammaglobulinemia					B-Cell Lymphomas
											Peripheral T-Cell Lymphoma					Respiratory Hypersensitivity
											Henoch-Schoenlein Purpura					Polyarthritis; Juvenile; Rheumatoid Factor Positive
											Vasculitis; Hemorrhagic					Polyarthritis; Juvenile; Rheumatoid Factor Negative
											Rheumatoid Purpura					Juvenile psoriatic arthritis
											Purpura; Nonthrombocytopenic					Juvenile arthritis
											Purpura Hemorrhagica					Juvenile-Onset Still Disease
											Autoimmune Lymphoproliferative Syndrome Type 2B					Bullous pemphigoid
											Burkitt Lymphoma					Glomerulopathy with fibronectin deposits
											Precursor B-cell lymphoblastic leukemia					GLOMERULOPATHY WITH FIBRONECTIN DEPOSITS 2 (disorder)
											Acquired angioedema					Ki-1+ Anaplastic Large Cell Lymphoma
																Acquired Immunodeficiency Syndrome
																Morbilliform Drug Reaction
																Drug Eruptions
																Adult T-Cell Lymphoma/Leukemia
																Multiple Sclerosis; Acute Fulminating
																Multiple Sclerosis
																X-Linked Lymphoproliferative Disorder
																Lymphoproliferative Disorders
																Graft-vs-Host Disease
																Diabetes Mellitus; Sudden-Onset
																Diabetes Mellitus; Ketosis-Prone
																Brittle diabetes
																Diabetes; Autoimmune
																Diabetes Mellitus; Insulin-Dependent
																Autoimmune Diseases
																Immune Complex Diseases
																Job Syndrome
																Hyper-Immunoglobulin E Syndrome; Autosomal Dominant
																Hyper-Immunoglobulin E Syndrome; Autosomal Recessive
																Dermatitis; Allergic Contact
																Immediate hypersensitivity
																Libman-Sacks Disease
																Lupus Erythematosus; Systemic
																Drug Allergy
																HIV Wasting Syndrome
																Lymphopenia
																Urticaria
																Rheumatoid Arthritis; Systemic Juvenile
																Systemic onset juvenile chronic arthritis
																Chronic Lymphocytic Leukemia
																Angiolymphoid hyperplasia
																Asthma; Occupational
																IGA Glomerulonephritis
																Lupus Erythematosus
																Complement deficiency disease
																Glomerulonephritis; Membranoproliferative
																Myasthenia Gravis
																Myasthenia Gravis; Generalized
																Myasthenia Gravis; Ocular
																Graves Disease
																Malignant lymphoma; lymphocytic; intermediate differentiation; diffuse
																Lymphoma; Lymphocytic; Intermediate
																Multiple Sclerosis; Acute Relapsing
																Multiple Sclerosis; Relapsing-Remitting
																Hypergammaglobulinemia
																Peripheral T-Cell Lymphoma
																Bare Lymphocyte Syndrome; Type I
																Membranoproliferative Glomerulonephritis; Type I
																Membranoproliferative Glomerulonephritis; Type II
																Membranoproliferative Glomerulonephritis; Type III
																Antibody Deficiency Syndrome
																Immunologic Deficiency Syndromes
																Henoch-Schoenlein Purpura
																Vasculitis; Hemorrhagic
																Rheumatoid Purpura
																Purpura; Nonthrombocytopenic
																Purpura Hemorrhagica
																COMPLEMENT COMPONENT 3 DEFICIENCY; AUTOSOMAL RECESSIVE
																Membranous glomerulonephritis
																Idiopathic Membranous Glomerulonephritis
																Heymann Nephritis
																Pemphigus
																Pemphigus Vulgaris
																Pemphigus Foliaceus
																Complement Component 4a Deficiency
																Complement component 5 deficiency
																Autoimmune Lymphoproliferative Syndrome Type 2B
																Burkitt Lymphoma
																Precursor B-cell lymphoblastic leukemia
																anaphylaxis
																Angioedemas; Hereditary
																Acquired angioedema
																Hereditary Angioedema Type I
																Hereditary Angioedema Type II
																Hereditary Angioedema Types I and II
																Hereditary C1 esterase inhibitor deficiency - deficient factor
																Hereditary C1 esterase inhibitor deficiency - dysfunctional factor
																Lupus Nephritis
																Complement Component 4; Partial Deficiency Of

## Sheet: sheet 3
List of diseases in CURDi
Diseases	Frequency	Genes
Rheumatoid Arthritis	14	CXCL8; CSF2; IL6; LCN2; TNF; VEGFA; IFNG; IL1B; IL10; CP; CXCL2; GC; F1; F2
Allergic Reaction	13	CCL4; IL6; TGFB1; TNF; CCL2; CXCL1; IFNG; IL1B; IL4; HP; MAP2K6; HLA-B; KNG1
Hypersensitivity	13	CCL4; IL6; TGFB1; TNF; CCL2; CXCL1; IFNG; IL1B; IL4; HP; MAP2K6; HLA-B; KNG1
Asthma	10	IL6; TGFB1; TNF; VEGFA; CCL2; CCL5; IL1B; IL4; HLA-G; GSTP1
HIV Coinfection	10	CCL2; HSP90AA1; IFNG; IL10; HP; HSPB1; HSPH1; SERPINA1; HLA-B; HLA-C
HIV Infections	10	CCL2; HSP90AA1; IFNG; IL10; HP; HSPB1; HSPH1; SERPINA1; HLA-B; HLA-C
Lupus Erythematosus; Systemic	9	IL6; IL4; IL10; C2; C4B; CFB; C1QA; C1QB; C4A
Complement deficiency disease	9	C2; C4B; CFB; C1QA; C1QB; C3; C4A; C5; SERPING1
Autoimmune Chronic Hepatitis	8	IL6; TGFB1; CCL2; CCL5; CXCL1; IFNG; IL4; IL10
Autoimmune Diseases	7	IL6; IFNG; IL4; C4B; HP; B2M; COL1A1
Morbilliform Drug Reaction	7	TNF; IFNG; IL4; C4B; APOC3; HLA-B; KNG1
Drug Eruptions	7	TNF; IFNG; IL4; C4B; APOC3; HLA-B; KNG1
Eczema; Infantile	6	IL6; CCL5; IFNG; IL1B; IL4; IL10
Dermatitis; Atopic	6	IL6; CCL5; IFNG; IL1B; IL4; IL10
Respiratory Hypersensitivity	6	IL6; TNF; VEGFA; CXCL1; HSPA5; IL4
Diabetes Mellitus; Sudden-Onset	6	IL6; TNF; IFNG; IL10; CP; HP
Diabetes Mellitus; Ketosis-Prone	6	IL6; TNF; IFNG; IL10; CP; HP
Brittle diabetes	6	IL6; TNF; IFNG; IL10; CP; HP
Diabetes; Autoimmune	6	IL6; TNF; IFNG; IL10; CP; HP
Diabetes Mellitus; Insulin-Dependent	6	IL6; TNF; IFNG; IL10; CP; HP
Multiple Sclerosis; Acute Fulminating	6	IL7; IFNG; IL1B; IL10; GC; APOE
Multiple Sclerosis	6	IL7; IFNG; IL1B; IL10; GC; APOE
Multiple Myeloma	5	CSF2; CSF3; IL6; CCL2; HSPB1
Dermatitis; Allergic Contact	5	TNF; IFNG; IL4; IL10; CXCL2
Juvenile-Onset Still Disease	5	IL6; OSM; CXCL1; HBEGF; PROS1
Libman-Sacks Disease	5	IL6; IL4; IL10; CFB; C1QA
Drug Allergy	5	TNF; IL4; IL10; GSTP1; HLA-B
Adult T-Cell Lymphoma/Leukemia	4	IFNG; IL4; IL10; HNRNPA2B1
Polyarthritis; Juvenile; Rheumatoid Factor Positive	4	OSM; CXCL1; HBEGF; PROS1
Polyarthritis; Juvenile; Rheumatoid Factor Negative	4	OSM; CXCL1; HBEGF; PROS1
Juvenile psoriatic arthritis	4	OSM; CXCL1; HBEGF; PROS1
Juvenile arthritis	4	OSM; CXCL1; HBEGF; PROS1
Stevens-Johnson Syndrome Toxic Epidermal Necrolysis Spectrum	4	CSF3; IFNG; HLA-B; HLA-C
Mycoplasma-Induced Stevens-Johnson Syndrome	4	CSF3; IFNG; HLA-B; HLA-C
Drug-Induced Stevens Johnson Syndrome	4	CSF3; IFNG; HLA-B; HLA-C
Stevens-Johnson Syndrome	4	CSF3; IFNG; HLA-B; HLA-C
Toxic Epidermal Necrolysis	4	CSF3; IFNG; HLA-B; HLA-C
IGA Glomerulonephritis	4	TGFB1; C2; C1QA; C1QB
Antibody Deficiency Syndrome	4	C1QB; C3; C4A; C5
Immunologic Deficiency Syndromes	4	C1QB; C3; C4A; C5
HIV Wasting Syndrome	3	IL6; TNF; IL1B
Urticaria	3	TGFB1; TNF; IL1B
Lymphoma; Non-Hodgkin; Familial	3	CSF2; CSF3; SHMT1
Lymphoma; Diffuse	3	CSF2; CSF3; SHMT1
Lymphoma; Small Noncleaved-Cell	3	CSF2; CSF3; SHMT1
Diffuse Mixed-Cell Lymphoma	3	CSF2; CSF3; SHMT1
Low Grade Lymphoma (neoplasm)	3	CSF2; CSF3; SHMT1
Lymphoma; Intermediate-Grade	3	CSF2; CSF3; SHMT1
High Grade Lymphoma (neoplasm)	3	CSF2; CSF3; SHMT1
Lymphoma; Undifferentiated	3	CSF2; CSF3; SHMT1
Lymphoma; Non-Hodgkin	3	CSF2; CSF3; SHMT1
Lymphoma; Mixed-Cell	3	CSF2; CSF3; SHMT1
Reticulosarcoma	3	CSF2; CSF3; SHMT1
Lymphoma; AIDS-Related	2	CSF2; CSF3
Graft-vs-Host Disease	2	IFNG; IL10
Immediate hypersensitivity	2	IL4; IL10
Lymphopenia	2	IL7; IL1B
Asthma; Occupational	2	TGFB1; TNF
Diffuse Large B-Cell Lymphoma	2	CLTC; B2M
Nodular Lymphocyte Predominant Hodgkin Lymphoma	2	CSF3; GSTP1
Lymphocyte Rich Classical Hodgkin Lymphoma	2	CSF3; GSTP1
Adult Hodgkin Lymphoma	2	CSF3; GSTP1
Hodgkin lymphoma; lymphocyte depletion	2	CSF3; GSTP1
Mixed Cellularity Hodgkin Lymphoma	2	CSF3; GSTP1
Hodgkin Disease	2	CSF3; GSTP1
Immune Complex Diseases	2	IFNG; C1QA
Glomerulonephritis; Membranoproliferative	2	CFB; C1QA
Myasthenia Gravis	2	CFB; HLA-B
Myasthenia Gravis; Generalized	2	CFB; HLA-B
Myasthenia Gravis; Ocular	2	CFB; HLA-B
Angioedemas; Hereditary	2	KNG1; SERPING1
Acquired angioedema	2	KNG1; SERPING1
B-Cell Lymphomas	1	CSF3
Bullous pemphigoid	1	CXCL8
Glomerulopathy with fibronectin deposits	1	FN1
GLOMERULOPATHY WITH FIBRONECTIN DEPOSITS 2 (disorder)	1	FN1
Ki-1+ Anaplastic Large Cell Lymphoma	1	HSP90AA1
Acquired Immunodeficiency Syndrome	1	IFNG
X-Linked Lymphoproliferative Disorder	1	IFNG
Lymphoproliferative Disorders	1	IFNG
Job Syndrome	1	IFNG
Hyper-Immunoglobulin E Syndrome; Autosomal Dominant	1	IFNG
Hyper-Immunoglobulin E Syndrome; Autosomal Recessive	1	IFNG
Rheumatoid Arthritis; Systemic Juvenile	1	IL6
Systemic onset juvenile chronic arthritis	1	IL6
Chronic Lymphocytic Leukemia	1	IL6
Angiolymphoid hyperplasia	1	IL6
Lupus Erythematosus	1	C2
Graves Disease	1	GC
Malignant lymphoma; lymphocytic; intermediate differentiation; diffuse	1	WNT10A
Lymphoma; Lymphocytic; Intermediate	1	WNT10A
Multiple Sclerosis; Acute Relapsing	1	APOE
Multiple Sclerosis; Relapsing-Remitting	1	APOE
Hypergammaglobulinemia	1	B2M
Peripheral T-Cell Lymphoma	1	B2M
Bare Lymphocyte Syndrome; Type I	1	B2M
Membranoproliferative Glomerulonephritis; Type I	1	C1QA
Membranoproliferative Glomerulonephritis; Type II	1	C1QA
Membranoproliferative Glomerulonephritis; Type III	1	C1QA
Henoch-Schoenlein Purpura	1	C3
Vasculitis; Hemorrhagic	1	C3
Rheumatoid Purpura	1	C3
Purpura; Nonthrombocytopenic	1	C3
Purpura Hemorrhagica	1	C3
COMPLEMENT COMPONENT 3 DEFICIENCY; AUTOSOMAL RECESSIVE	1	C3
Membranous glomerulonephritis	1	C3
Idiopathic Membranous Glomerulonephritis	1	C3
Heymann Nephritis	1	C3
Pemphigus	1	C3
Pemphigus Vulgaris	1	C3
Pemphigus Foliaceus	1	C3
Complement Component 4a Deficiency	1	C4A
Complement component 5 deficiency	1	C5
Autoimmune Lymphoproliferative Syndrome Type 2B	1	COL1A1
Burkitt Lymphoma	1	HLA-C
Precursor B-cell lymphoblastic leukemia	1	HLA-C
anaphylaxis	1	KNG1
Hereditary Angioedema Type I	1	SERPING1
Hereditary Angioedema Type II	1	SERPING1
Hereditary Angioedema Types I and II	1	SERPING1
Hereditary C1 esterase inhibitor deficiency - deficient factor	1	SERPING1
Hereditary C1 esterase inhibitor deficiency - dysfunctional factor	1	SERPING1
Lupus Nephritis	1	SERPING1
Complement Component 4; Partial Deficiency Of	1	SERPING1
