# Supplementary material for: Human Immune System Diseasome Networks and Female Oviductal Microenvironment: New Horizons to be Discovered
Source: Front Genet. 2022 Jan 27;12:795123. doi: 10.3389/fgene.2021.795123 (PMC8829125; doi:10.3389/fgene.2021.795123)
Supplement: Supplementary file 3 [file Table3.XLSX]

## Sheet: sheet 1
List of genes in AMDi
Gene	Degree
IL4	12
TNF	12
CCL2	10
IFNG	5
IL1B	5
TGFB1	5
CCL5	4
IL10	3
VEGFA	3
A2M	2
ANXA1	2
APOE	2
C1QA	2
C3	2
HP	2
IL6	2
LTA	2
MMP7	2
PDGFB	2
APOC3	1
C4A	1
C4B	1
C5	1
DCN	1
FGA	1
FN1	1
HNRNPA2B1	1
MAPT	1
MDK	1
PDIA3	1
PLG	1
SERPINA1	1

## Sheet: sheet 2
List of disease in AMDi
Diseases	Frequency	Genes
Experimental Autoimmune Encephalomyelitis	17	CCL2; IL4; IL6; PDGFB; TNF; VEGFA; LTA; TGFB1; CCL5; IL10; MAPT; MMP7; A2M; ANXA1; APOE; C3; MDK
Asthma	11	CCL2; IL4; IL6; PDGFB; TGFB1; CCL5; IL10; FGA; SERPINA1; C5; DCN
Membranous glomerulonephritis	5	IL1B; PLG; A2M; APOE; C3
Neuritis; Autoimmune; Experimental	4	IL1B; TNF; MMP7; ANXA1
Diabetes Mellitus; Insulin-Dependent	4	IFNG; IL4; HP; APOC3
Sicca Syndrome	3	IL4; TNF; TGFB1
Sjogren's Syndrome	3	IL4; TNF; TGFB1
Atopic rhinitis	3	IFNG; IL4; TGFB1
Glomerulonephritis; Membranoproliferative	3	CCL2; IL1B; FN1
Lupus Erythematosus; Systemic	3	C4B; C1QA; C4A
Autoimmune thyroiditis	2	IFNG; IL4
Allergic Conjunctivitis	2	IFNG; CCL5
Rheumatoid Arthritis	2	TNF; HNRNPA2B1
Dermatitis; Allergic Contact	1	VEGFA
Multiple Sclerosis	1	TNF
Autoimmune Chronic Hepatitis	1	PDIA3
Dermatitis; Atopic	1	IL4
Extrinsic allergic alveolitis	1	IL1B
AIDS Dementia Complex	1	IL1B
Immediate hypersensitivity	1	CCL5
Hypersensitivity	1	CCL2
Allergic Reaction	1	CCL2
IGA Glomerulonephritis	1	CCL2
Granulomatous Angiitis	1	CCL2
Delayed Hypersensitivity	1	CCL2
