# Supplementary material for: Human Immune System Diseasome Networks and Female Oviductal Microenvironment: New Horizons to be Discovered
Source: Front Genet. 2022 Jan 27;12:795123. doi: 10.3389/fgene.2021.795123 (PMC8829125; doi:10.3389/fgene.2021.795123)
Supplement: Supplementary file 7 [file Table1.XLSX]

## Sheet: sheet 1
Database to build the network
Species	Protein	Gene	Biological function	Role in fertilization	OF/OEC/oviductal tissue	References	PHENOTYPE KO MICE	Notes
human	60S ribosomal protein L3	RPL3	The L3 protein is a component of the large subunit of cytoplasmic ribosomes.		OF	Canha-Gouveia A. et al, 2019
human	78 kDa glucose-regulated protein	HSPA5	Grp78 is a member of the heat shock protein 70 (Hsp70) family. It is a well-characterized component of the endoplasmic reticulum (ER) that assists in the correct folding and assembly of newly synthesized proteins, and is responsible of targeting aberrant proteins for proteasomal degradation. Grp78 has also been localized on the plasma membrane of some cell types, where it may function as a surfac…	GRP78 would bind to the gametes and may modulate their interaction in a calcium-dependent manner. This role could be compatible with the binding of this protein to ZPs and the modification of ZP chemical properties such as resistance to enzymatic digestion, leading to a reduction of sperm-ZP binding	OF/OEC	Ghersevich S et al, 2015/ Marin-Briggiler C. I. et al., 2010
human	Actin-related protein 3	ACTR3	Functions as ATP-binding component of the Arp2/3 complex which is involved in regulation of actin polymerization and together with an activating nucleation-promoting factor (NPF) mediates the formation of branched actin networks. Seems to contact the pointed end of the daughter actin filament. Plays a role in ciliogenesis; Belongs to the actin family.	Specific function has not been yet determined, but it is a major constituent of the ARP2/3 complex, involved in the maintainance of the asymmetric (MII) spindle position in mouse oocytes	OF	Canha-Gouveia A. et al, 2019		is a major constituent of the ARP2/3 complex, known to be involved in the maintenance of the asymmetric (MII) spindle position in mouse oocytes
human	Adenylyl cyclase-associated protein 1	CAP1	Directly regulates filament dynamics and has been implicated in a number of complex developmental and morphological processes, including mRNA localization and the establishment of cell polarity		OF	Qi H. et al, 2020
human	ADP-ribosylation factor 1	ARF1	GTP-binding protein involved in protein trafficking among different compartments. Modulates vesicle budding and uncoating within the Golgi complex. Deactivation induces the redistribution of the entire Golgi complex to the endoplasmic reticulum, suggesting a crucial role in protein trafficking. In its GTP-bound form, its triggers the association with coat proteins with the Golgi membrane. The hyd…		OF	Leopoldo González-Brusi et al., 2020
human	Adrenomedullin	ADM	It is a peptide hormone belonging to the calcitonin/calcitonin-gene-related peptide (CGRP)/amylin family. ADM relaxes smooth muscle in various tissues and induces vasodilatation. It also controls electrolyte balance and inflammatory response as well as cellular growth, differentiation, apoptosis, and angiogenesis	Stimulatory action of ADM on ciliary beating are consistent with a role of ADM in transport of gametes/embryos within the oviduct.	oviductal tissue	Li H.W.R. et al., 2010/ Li. H.W.R. et al., 2015		ADM expression in the human oviduct is hormone dependent and is up-regulated by sperm contact
human	Alpha-1-acid glycoprotein 2	ORM2	Functions as transport protein in the blood stream. Appears to function in modulating the activity of the immune system during the acute-phase reaction.		OF	Qi H. et al, 2020
human	Alpha-1-antitrypsin	SERPINA1	Inhibitor of serine proteases. Its primary target is elastase, but it also has a moderate affinity for plasmin and thrombin. Irreversibly inhibits trypsin, chymotrypsin and plasminogen activator. The aberrant form inhibits insulin-induced NO synthesis in platelets, decreases coagulation time and has proteolytic activity against insulin and plasmin.		OF	Qi H. et al, 2020
human	Alpha-1B-glycoprotein	A1BG			OF	Qi H. et al, 2020
human	alpha-2-glycoprotein 1, zinc-binding	AZGP1	Stimulates lipid degradation in adipocytes and causes the extensive fat losses associated with some advanced cancers. May bind polyunsaturated fatty acids.		OF	Leopoldo González-Brusi et al., 2020
human	Alpha-2-HS-glycoprotein	AHSG	Promotes endocytosis, possesses opsonic properties and influences the mineral phase of bone		OF	Qi H. et al, 2020
human	Alpha-2-macroglobulin	A2M	Is able to inhibit all four classes of proteinases by a unique 'trapping' mechanism. This protein has a peptide stretch, called the 'bait region' which contains specific cleavage sites for different proteinases. When a proteinase cleaves the bait region, a conformational change is induced in the protein which traps the proteinase. The entrapped enzyme remains active against low molecular weight s…		OF	Leopoldo González-Brusi et al., 2020
human	Alpha-synuclein	SNCA	Neuronal protein that plays several roles in synaptic activity such as regulation of synaptic vesicle trafficking and subsequent neurotransmitter release. Participates as a monomer in synaptic vesicle exocytosis by enhancing vesicle priming, fusion and dilation of exocytotic fusion pores. Mechanistically, acts by increasing local Ca2+ release from microdomains which is essential for the enhanceme…		OF	Qi H. et al, 2020
human	Annexin A1	ANXA1	Plays important roles in the innate immune response as effector of glucocorticoid-mediated responses and regulator of the inflammatory process. Has anti-inflammatory activity. Plays a role in glucocorticoid-mediated down-regulation of the early phase of the inflammatory response. Promotes resolution of inflammation and wound healing. Functions at least in part by activating the formyl peptide rec…		OF	Leopoldo González-Brusi et al., 2020
human	Annexin A2	ANXA2	Calcium-regulated membrane-binding protein whose affinity for calcium is greatly enhanced by anionic phospholipids.		OF	Qi H. et al, 2020
human	Apolipoprotein B	APOB	Apolipoprotein B is a major protein constituent of chylomicrons (apo B-48), LDL (apo B-100) and VLDL (apo B-100). Apo B-100 functions as a recognition signal for the cellular binding and internalization of LDL particles by the apoB/E receptor.		OF	Leopoldo González-Brusi et al., 2020
human	Apolipoprotein C-III	APOC3	Component of triglyceride-rich very low density lipoproteins (VLDL) and high density lipoproteins (HDL) in plasma. Plays a multifaceted role in triglyceride homeostasis. Intracellularly, promotes hepatic very low density lipoprotein 1 (VLDL1) assembly and secretion; extracellularly, attenuates hydrolysis and clearance of triglyceride-rich lipoproteins (TRLs). Impairs the lipolysis of TRLs by inhi…		OF	Leopoldo González-Brusi et al., 2020
human	Apolipoprotein E	APOE	APOE is an apolipoprotein, a protein associating with lipid particles, that mainly functions in lipoprotein-mediated lipid transport between organs via the plasma and interstitial fluids. APOE is a core component of plasma lipoproteins and is involved in their production, conversion and clearance . Apoliproteins are amphipathic molecules that interact both with lipids of the lipoprotein particle …		OF	Leopoldo González-Brusi et al., 2020
human	ATP-dependent 6- phosphofructokinase, platelet type	PFKP	Catalyzes the phosphorylation of D-fructose 6-phosphate to fructose 1,6-bisphosphate by ATP, the first committing step of glycolysis		OF	Qi H. et al, 2020
human	beta-2-microglobulin	B2M	Component of the class I major histocompatibility complex (MHC). Involved in the presentation of peptide antigens to the immune system. Exogenously applied M.tuberculosis EsxA or EsxA-EsxB (or EsxA expressed in host) binds B2M and decreases its export to the cell surface (total protein levels do not change), probably leading to defects in class I antigen presentation		OF	Leopoldo González-Brusi et al., 2020
human	cadherin 1, type 1, E-cadherin (epithelial)	CDH1	Cadherins are calcium-dependent cell adhesion proteins. They preferentially interact with themselves in a homophilic manner in connecting cells; cadherins may thus contribute to the sorting of heterogeneous cell types. CDH1 is involved in mechanisms regulating cell-cell adhesions, mobility and proliferation of epithelial cells. Has a potent invasive suppressor role. It is a ligand for integrin al…		OF	Leopoldo González-Brusi et al., 2020
human	calreticulin	CALR	Calcium-binding chaperone that promotes folding, oligomeric assembly and quality control in the endoplasmic reticulum (ER) via the calreticulin/calnexin cycle. This lectin interacts transiently with almost all of the monoglucosylated glycoproteins that are synthesized in the ER. Interacts with the DNA-binding domain of NR3C1 and mediates its nuclear export. Involved in maternal gene expression re…		OF	Leopoldo González-Brusi et al., 2020
human	C-C motif chemokine 2	CCL2	Acts as a ligand for C-C chemokine receptor CCR2. Signals through binding and activation of CCR2 and induces a strong chemotactic response and mobilization of intracellular calcium ions. Exhibits a chemotactic activity for monocytes and basophils but not neutrophils or eosinophils. May be involved in the recruitment of monocytes into the arterial wall during the disease process of atherosclerosis.		oviductal tissue and secreted by OEC in vitro	Li. H.W.R. et al., 2015/Fahey J. V. et al., 2005
human	C-C motif chemokine 4	CCL4	Monokine with inflammatory and chemokinetic properties. Binds to CCR5. One of the major HIV-suppressive factors produced by CD8+ T-cells. Recombinant MIP-1-beta induces a dose-dependent inhibition of different strains of HIV-1, HIV-2, and simian immunodeficiency virus (SIV). The processed form MIP-1-beta(3-69) retains the abilities to induce down-modulation of surface expression of the chemokine …		oviductal tissue and secreted by OEC in vitro	Li. H.W.R. et al., 2015/Fahey J. V. et al., 2005
human	C-C motif chemokine 5	CCL5	Chemoattractant for blood monocytes, memory T-helper cells and eosinophils. Causes the release of histamine from basophils and activates eosinophils. May activate several chemokine receptors including CCR1, CCR3, CCR4 and CCR5. One of the major HIV-suppressive factors produced by CD8+ T-cells. Recombinant RANTES protein induces a dose-dependent inhibition of different strains of HIV-1, HIV-2, and…		oviductal tissue	Li. H.W.R. et al., 2015
human	C-C Motif Chemokine Ligand 3 Like 3	CCL3L3	Chemotactic for lymphocytes and monocytes. Is a ligand for CCR1, CCR3 and CCR5. Is an inhibitor of HIV-1-infection. The processed form LD78-beta(3-70) shows a 20-fold to 30-fold higher chemotactic activity and is a very potent inhibitor of HIV-1-infection. LD78-beta(3-70) is also a ligand for CCR1, CCR3 and CCR5.		OF	Qi H. et al, 2020
human	C-C Motif Chemokine Ligand 4 Like 2	CCL4L2	Chemokine that induces chemotaxis of cells expressing CCR5 or CCR1. Inhibits HIV replication in peripheral blood monocytes that express CCR5.		OF	Qi H. et al, 2020
human	Ceruloplasmin	CP	Ceruloplasmin is a blue, copper-binding (6-7 atoms per molecule) glycoprotein. It has ferroxidase activity oxidizing Fe2+ to Fe3+ without releasing radical oxygen species. It is involved in iron transport across the cell membrane. Provides Cu2+ ions for the ascorbate-mediated deaminase degradation of the heparan sulfate chains of GPC1. May also play a role in fetal lung development or pulmonary a…		OF	Qi H. et al, 2020
human	Clathrin heavy chain 1	CLTC	Clathrin is the major protein of the polyhedral coat of coated pits and vesicles.Two different adapter protein complexes link the clathrin lattice either to the plasma membrane or to the trans-Golgi network. Acts as component of the TACC3/ch-TOG/clathrin complex proposed to contribute to stabilization of kinetochore fibers of the mitotic spindle by acting as inter-microtubule bridge. The TACC3/ch…	Clathrin heavy chain has been shown to be important for viability, embryogenesis, and RNA interference (RNAi) in arthropods, such as Drosophila melanogaster and Metaseiulus occidentalis	OF	Canha-Gouveia A. et al, 2019
human	Coactosin-like protein	COTL1	Binds to F-actin in a calcium-independent manner. Has no direct effect on actin depolymerization. Acts as a chaperone for ALOX5 (5LO), influencing both its stability and activity in leukotrienes synthesis.		OF	Canha-Gouveia A. et al, 2019
human	coagulation factor II (thrombin)	F2	Thrombin, which cleaves bonds after Arg and Lys, converts fibrinogen to fibrin and activates factors V, VII, VIII, XIII, and, in complex with thrombomodulin, protein C. Functions in blood homeostasis, inflammation and wound healing.		OF	Leopoldo González-Brusi et al., 2020
human	coagulation factor IX	F9	Factor IX is a vitamin K-dependent plasma protein that participates in the intrinsic pathway of blood coagulation by converting factor X to its active form in the presence of Ca2+ ions, phospholipids, and factor VIIIa.		OF	Leopoldo González-Brusi et al., 2020
human	Collagen Type IV Alpha 4 Chain	COL4A4	Type IV collagen is the major structural component of glomerular basement membranes (GBM), forming a 'chicken-wire' meshwork together with laminins, proteoglycans and entactin/nidogen.		OF	Qi H. et al, 2020
human	collagen, type I, alpha 1	COL1A1	Type I collagen is a member of group I collagen (fibrillar forming collagen).		OF	Leopoldo González-Brusi et al., 2020
human	collagen, type I, alpha 2	COL1A2	Type I collagen is a member of group I collagen (fibrillar forming collagen).		OF	Leopoldo González-Brusi et al., 2020
human	collagen, type XVIII, alpha 1	COL18A1	Probably plays a major role in determining the retinal structure as well as in the closure of the neural tube. Non-collagenous domain 1: May regulate extracellular matrix-dependent motility and morphogenesis of endothelial and non-endothelial cells; the function requires homotrimerization and implicates MAPK signaling. Endostatin: Potently inhibits endothelial cell proliferation and angiogenesis.…		OF	Leopoldo González-Brusi et al., 2020
human	Complement C2	C2	Component C2 which is part of the classical pathway of the complement system is cleaved by activated factor C1 into two fragments: C2b and C2a. C2a, a serine protease, then combines with complement factor C4b to generate the C3 or C5 convertase.		OF	Qi H. et al, 2020
human	Complement C4-B	C4B	Non-enzymatic component of the C3 and C5 convertases and thus essential for the propagation of the classical complement pathway. Covalently binds to immunoglobulins and immune complexes and enhances the solubilization of immune aggregates and the clearance of IC through CR1 on erythrocytes. C4A isotype is responsible for effective binding to form amide bonds with immune aggregates or protein anti…		OF	Qi H. et al, 2020
human	complement component 1, q subcomponent, A chain	C1QA	C1q associates with the proenzymes C1r and C1s to yield C1, the first component of the serum complement system. The collagen-like regions of C1q interact with the Ca2+-dependent C1r2C1s2 proenzyme complex, and efficient activation of C1 takes place on interaction of the globular heads of C1q with the Fc regions of IgG or IgM antibody present in immune complexes.		OF	Leopoldo González-Brusi et al., 2020
human	complement component 1, q subcomponent, B chain	C1QB	C1q associates with the proenzymes C1r and C1s to yield C1, the first component of the serum complement system. The collagen-like regions of C1q interact with the Ca2+-dependent C1r2C1s2 proenzyme complex, and efficient activation of C1 takes place on interaction of the globular heads of C1q with the Fc regions of IgG or IgM antibody present in immune complexes.		OF	Leopoldo González-Brusi et al., 2020
human	complement component 3	C3	C3 plays a central role in the activation of the complement system. Its processing by C3 convertase is the central reaction in both classical and alternative complement pathways. After activation C3b can bind covalently, via its reactive thioester, to cell surface carbohydrates or immune aggregates. Derived from proteolytic degradation of complement C3, C3a anaphylatoxin is a mediator of local in…		OF	Leopoldo González-Brusi et al., 2020
human	complement component 4 binding protein, alpha	C4BPA	Controls the classical pathway of complement activation. It binds as a cofactor to C3b/C4b inactivator (C3bINA), which then hydrolyzes the complement fragment C4b. It also accelerates the degradation of the C4bC2a complex (C3 convertase) by dissociating the complement fragment C2a. Alpha chain binds C4b. It interacts also with anticoagulant protein S and with serum amyloid P component.		OF	Leopoldo González-Brusi et al., 2020
human	complement component 4A	C4A	Non-enzymatic component of C3 and C5 convertases and thus essential for the propagation of the classical complement pathway. Covalently binds to immunoglobulins and immune complexes and enhances the solubilization of immune aggregates and the clearance of IC through CR1 on erythrocytes. C4A isotype is responsible for effective binding to form amide bonds with immune aggregates or protein antigens…		OF	Leopoldo González-Brusi et al., 2020
human	complement component 5	C5	Activation of C5 by a C5 convertase initiates the spontaneous assembly of the late complement components, C5-C9, into the membrane attack complex. C5b has a transient binding site for C6. The C5b-C6 complex is the foundation upon which the lytic complex is assembled. Derived from proteolytic degradation of complement C5, C5 anaphylatoxin is a mediator of local inflammatory process. Binding to the…		OF	Leopoldo González-Brusi et al., 2020
human	Complement factor B	CFB	Factor B which is part of the alternate pathway of the complement system is cleaved by factor D into 2 fragments: Ba and Bb. Bb, a serine protease, then combines with complement factor 3b to generate the C3 or C5 convertase. It has also been implicated in proliferation and differentiation of preactivated B-lymphocytes, rapid spreading of peripheral blood monocytes, stimulation of lymphocyte blast…		OF	Qi H. et al, 2020
human	C-X-C motif chemokine 2	CXCL2	Produced by activated monocytes and neutrophils and expressed at sites of inflammation. Hematoregulatory chemokine, which, in vitro, suppresses hematopoietic progenitor cell proliferation. GRO-beta(5-73) shows a highly enhanced hematopoietic activity.		OF	Qi H. et al, 2020
human	decorin	DCN	May affect the rate of fibrils formation.		OF	Leopoldo González-Brusi et al., 2020
human	DNA fragmentation factor subunit alpha	DFFA	Inhibitor of the caspase-activated Dnase		OF	Canha-Gouveia A. et al, 2019
human	E3 ubiquitin-protein ligase HUWE1	HUWE1	E3 ubiquitin-protein ligase which mediates ubiquitination and subsequent proteasomal degradation of target proteins. Regulates apoptosis by catalyzing the polyubiquitination and degradation of MCL1. Mediates monoubiquitination of DNA polymerase beta (POLB) at 'Lys-41', 'Lys-61' and 'Lys-81', thereby playing a role in base-excision repair. Also ubiquitinates the p53/TP53 tumor suppressor and core …		OF	Canha-Gouveia A. et al, 2019
human	Elongation factor 1-delta	EEF1D	Isoform 1: EF-1-beta and EF-1-delta stimulate the exchange of GDP bound to EF-1-alpha to GTP, regenerating EF-1-alpha for another round of transfer of aminoacyl-tRNAs to the ribosome.		OF	Canha-Gouveia A. et al, 2019
human	Elongation factor 2	EEF2	Catalyzes the GTP-dependent ribosomal translocation step during translation elongation. During this step, the ribosome changes from the pre-translocational (PRE) to the post-translocational (POST) state as the newly formed A-site-bound peptidyl-tRNA and P-site-bound deacylated tRNA move to the P and E sites, respectively. Catalyzes the coordinated movement of the two tRNA molecules, the mRNA and …		OF	Canha-Gouveia A. et al, 2019
human	Endoplasmin	HSP90B1	Molecular chaperone that functions in the processing and transport of secreted proteins. When associated with CNPY3, required for proper folding of Toll-like receptors. Functions in endoplasmic reticulum associated degradation (ERAD). Has ATPase activity. May participate in the unfolding of cytosolic leaderless cargos (lacking the secretion signal sequence) such as the interleukin 1/IL-1 to facil…		OF	Canha-Gouveia A. et al, 2019	impaired embryo development
human	Ezrin	EZR	Probably involved in connections of major cytoskeletal structures to the plasma membrane. In epithelial cells, required for the formation of microvilli and membrane ruffles on the apical pole. Along with PLEKHG6, required for normal macropinocytosis.	Candidate with a role in the final process of oocyte maturation, which occurs in the oviduct and involves zona pellucida hardening	OF	Canha-Gouveia A. et al, 2019/Qi H. et al, 2020
human	Fibrinogen alpha chain	FGA	Cleaved by the protease thrombin to yield monomers which, together with fibrinogen beta (FGB) and fibrinogen gamma (FGG), polymerize to form an insoluble fibrin matrix. Fibrin has a major function in hemostasis as one of the primary components of blood clots. In addition, functions during the early stages of wound repair to stabilize the lesion and guide cell migration during re-epithelialization…		OF	Qi H. et al, 2020
human	fibrinogen gamma chain	FGG	Together with fibrinogen alpha (FGA) and fibrinogen beta (FGB), polymerizes to form an insoluble fibrin matrix. Has a major function in hemostasis as one of the primary components of blood clots. In addition, functions during the early stages of wound repair to stabilize the lesion and guide cell migration during re-epithelialization. Was originally thought to be essential for platelet aggregatio…		OF	Leopoldo González-Brusi et al., 2020
human	Fibroblast growth factor 18	FGF18	Plays an important role in the regulation of cell proliferation, cell differentiation and cell migration. Required for normal ossification and bone development. Stimulates hepatic and intestinal proliferation.		OF	Qi H. et al, 2020
human	Fibroblast growth factor 7	FGF7	Plays an important role in the regulation of embryonic development, cell proliferation and cell differentiation. Required for normal branching morphogenesis. Growth factor active on keratinocytes. Possible major paracrine effector of normal epithelial cell proliferation		OF	Qi H. et al, 2020
human	Fibronectin	FN1	Fibronectins bind cell surfaces and various compounds including collagen, fibrin, heparin, DNA, and actin. Fibronectins are involved in cell adhesion, cell motility, opsonization, wound healing, and maintenance of cell shape. Involved in osteoblast compaction through the fibronectin fibrillogenesis cell-mediated matrix assembly process, essential for osteoblast mineralization. Participates in the…	Has been shown to induce embryo cleavage but only at an approprite concentration./ It was proposed that an increase in fibronectin levels in the oviductal fluid during the pre-ovulatory period promotes sperm release in cattle.	OF/OEC	Canha-Gouveia A. et al, 2019/Leopoldo González-Brusi et al., 2020/ M. Saint-Dizier et al., 2020
human	fibulin 1	FBLN1	Incorporated into fibronectin-containing matrix fibers. May play a role in cell adhesion and migration along protein fibers within the extracellular matrix (ECM). Could be important for certain developmental processes and contribute to the supramolecular organization of ECM architecture, in particular to those of basement membranes. Has been implicated in a role in cellular transformation and tum…		OF	Leopoldo González-Brusi et al., 2020
human	Filamin-A	FLNA	Promotes orthogonal branching of actin filaments and links actin filaments to membrane glycoproteins. Anchors various transmembrane proteins to the actin cytoskeleton and serves as a scaffold for a wide range of cytoplasmic signaling proteins. Interaction with FLNB may allow neuroblast migration from the ventricular zone into the cortical plate. Tethers cell surface-localized furin, modulates its…		OF	Qi H. et al, 2020
human	glucose-6-phosphate isomerase	GPI	In the cytoplasm, catalyzes the conversion of glucose-6-phosphate to fructose-6-phosphate, the second step in glycolysis, and the reverse reaction during gluconeogenesis. Besides it's role as a glycolytic enzyme, also acts as a secreted cytokine: acts as an angiogenic factor (AMF) that stimulates endothelial cell motility. Acts as a neurotrophic factor, neuroleukin, for spinal and sensory neurons…		OF	Leopoldo González-Brusi et al., 2020
human	Glutathione S-transferase A1	GSTA1	Glutathione S-transferase that catalyzes the nucleophilic attack of the sulfur atom of glutathione on the electrophilic groups of a wide range of exogenous and endogenous compounds (Probable). Involved in the formation of glutathione conjugates of both prostaglandin A2 (PGA2) and prostaglandin J2 (PGJ2). It also catalyzes the isomerization of D5-androstene-3,17-dione (AD) into D4-androstene-3,17-…		OF	Canha-Gouveia A. et al, 2019
human	glutathione S-transferase pi 1	GSTP1	Conjugation of reduced glutathione to a wide number of exogenous and endogenous hydrophobic electrophiles. Involved in the formation of glutathione conjugates of both prostaglandin A2 (PGA2) and prostaglandin J2 (PGJ2). Participates in the formation of novel hepoxilin regioisomers. Regulates negatively CDK5 activity via p25/p35 translocation to prevent neurodegeneration.		OF	Leopoldo González-Brusi et al., 2020
human	Glycine–tRNA ligase	GARS	Catalyzes the ATP-dependent ligation of glycine to the 3'-end of its cognate tRNA, via the formation of an aminoacyl-adenylate intermediate (Gly-AMP). Also produces diadenosine tetraphosphate (Ap4A), a universal pleiotropic signaling molecule needed for cell regulation pathways, by direct condensation of 2 ATPs. Thereby, may play a special role in Ap4A homeostasis.		OF	Canha-Gouveia A. et al, 2019
human	Glycodelin	PAEP	Glycoprotein that regulates critical steps during fertilization and also has immunomonomodulatory effects. Four glycoforms, namely glycodelin-S, -A, -F and -C have been identified in reproductive tissues that differ in glycosylation and biological activity. Glycodelin-A has contraceptive and immunosuppressive activities. Glycodelin-C stimulates binding of spermatozoa to the zona pellucida. Glycod…	Recombinant glycodelin A was shown to inhibit capacitation of human and hamster spermatozoa. Oviductal glycodelin-A and -F bind to the spermatozoa and protect them against female immune system. At the same time, glycodelin-F protects the spermatozoa against premature acrosome reaction.	OF	Ghersevich S et al, 2015/William S.B. Yeung et al., 2006/Qi H. et al, 2020
human	Glycogen debranching enzyme	AGL	Multifunctional enzyme acting as 1,4-alpha-D-glucan:1,4-alpha-D-glucan 4-alpha-D-glycosyltransferase and amylo-1,6-glucosidase in glycogen degradation.		OF	Qi H. et al, 2020
human	GNAS complex locus	GNAS	Guanine nucleotide-binding proteins (G proteins) function as transducers in numerous signaling pathways controlled by G protein-coupled receptors (GPCRs). Signaling involves the activation of adenylyl cyclases, resulting in increased levels of the signaling molecule cAMP. GNAS functions downstream of several GPCRs, including beta-adrenergic receptors. Stimulates the Ras signaling pathway via RAPG…		OF	Leopoldo González-Brusi et al., 2020
human	granulocyte colony-stimulating factor	CSF3	Granulocyte/macrophage colony-stimulating factors are cytokines that act in hematopoiesis by controlling the production, differentiation, and function of 2 related white cell populations of the blood, the granulocytes and the monocytes-macrophages. This CSF induces granulocytes.		secreted by OEC in vitro	Fahey J. V. et al., 2005
human	Granulocyte-macrophage colony-stimulating factor	CSF2	Cytokine that stimulates the growth and differentiation of hematopoietic precursor cells from various lineages, including granulocytes, macrophages, eosinophils and erythrocytes.		oviductal tissue and secreted by OEC in vitro	Li. H.W.R. et al., 2015/Fahey J. V. et al., 2005
human	Growth regulated alpha protein	CXCL1	Has chemotactic activity for neutrophils. May play a role in inflammation and exerts its effects on endothelial cells in an autocrine fashion. In vitro, the processed forms GRO-alpha(4-73), GRO-alpha(5-73) and GRO-alpha(6-73) show a 30-fold higher chemotactic activity.		OF/oviductal tissue	Li. H.W.R. et al., 2015/Qi H. et al, 2020
human	guanine nucleotide binding protein (G protein), alpha inhibiting activity polypeptide 2	GNAI2	Guanine nucleotide-binding proteins (G proteins) are involved as modulators or transducers in various transmembrane signaling systems. The G(i) proteins are involved in hormonal regulation of adenylate cyclase: they inhibit the cyclase in response to beta-adrenergic stimuli. May play a role in cell division.		OF	Leopoldo González-Brusi et al., 2020
human	Haptoglobin	HP	As a result of hemolysis, hemoglobin is found to accumulate in the kidney and is secreted in the urine. Haptoglobin captures, and combines with free plasma hemoglobin to allow hepatic recycling of heme iron and to prevent kidney damage. Haptoglobin also acts as an antioxidant, has antibacterial activity, and plays a role in modulating many aspects of the acute phase response. Hemoglobin/haptoglob…		OF	Qi H. et al, 2020
human	Heat shock protein 105 kDa	HSPH1	Acts as a nucleotide-exchange factor (NEF) for chaperone proteins HSPA1A and HSPA1B, promoting the release of ADP from HSPA1A/B thereby triggering client/substrate protein release. Prevents the aggregation of denatured proteins in cells under severe stress, on which the ATP levels decrease markedly. Inhibits HSPA8/HSC70 ATPase and chaperone activities.		OF	Qi H. et al, 2020
human	Heat shock protein beta-1	HSPB1	Small heat shock protein which functions as a molecular chaperone probably maintaining denatured proteins in a folding-competent state. Plays a role in stress resistance and actin organization. Through its molecular chaperone activity may regulate numerous biological processes including the phosphorylation and the axonal transport of neurofilament proteins.		OF	Qi H. et al, 2020
human	Heat shock protein HSP 90-alpha	HSP90AA1	Molecular chaperone that promotes the maturation, structural maintenance and proper regulation of specific target proteins involved for instance in cell cycle control and signal transduction. Undergoes a functional cycle that is linked to its ATPase activity which is essential for its chaperone activity. This cycle probably induces conformational changes in the client proteins, thereby causing th…	Acts like a chaperone of the progesterone receptor (PR) and is essential for the maintenance of its functional activity.	OF	Canha-Gouveia A. et al, 2019
human	Hepatocyte growth factor	HGF	Potent mitogen for mature parenchymal hepatocyte cells, seems to be a hepatotrophic factor, and acts as a growth factor for a broad spectrum of tissues and cell types. Activating ligand for the receptor tyrosine kinase MET by binding to it and promoting its dimerization.		oviductal tissue	Li. H.W.R. et al., 2015
human	Heterogeneous nuclear ribonucleoproteins A2/B1	HNRNPA2B1	Heterogeneous nuclear ribonucleoprotein (hnRNP) that associates with nascent pre-mRNAs, packaging them into hnRNP particles. The hnRNP particle arrangement on nascent hnRNA is non-random and sequence-dependent and serves to condense and stabilize the transcripts and minimize tangling and knotting. Packaging plays a role in various processes such as transcription, pre-mRNA processing, RNA nuclear …		OF	Qi H. et al, 2020
human	high mobility group box 1	HMGB1	This gene encodes a protein that belongs to the High Mobility Group-box superfamily. The encoded non-histone, nuclear DNA-binding protein regulates transcription, and is involved in organization of DNA. This protein plays a role in several cellular processes, including inflammation, cell differentiation and tumor cell migration. Multiple pseudogenes of this gene have been identified. Alternative …		OF	Leopoldo González-Brusi et al., 2020
human	HLA class I histocompatibility antigen, alpha chain G	HLA-G	HLA-G belongs to the HLA class I heavy chain paralogues. This class I molecule is a heterodimer consisting of a heavy chain and a light chain (beta-2 microglobulin). The heavy chain is anchored in the membrane. HLA-G is expressed on fetal derived placental cells. The heavy chain is approximately 45 kDa and its gene contains 8 exons. Exon one encodes the leader peptide, exons 2 and 3 encode the al…		OF	Qi H. et al, 2020
human	Ig lambda-1 chain C regions	IGLC1	Constant region of immunoglobulin light chains. Immunoglobulins, also known as antibodies, are membrane-bound or secreted glycoproteins produced by B lymphocytes. In the recognition phase of humoral immunity, the membrane-bound immunoglobulins serve as receptors which, upon binding of a specific antigen, trigger the clonal expansion and differentiation of B lymphocytes into immunoglobulins-secret…		OF	Qi H. et al, 2020
human	Immunoglobulin lambda-like polypeptide 5	IGLL5	Located within the immunoglobulin lambda locus, but does not require somatic rearrangement for expression.		OF	Qi H. et al, 2020
human	Importin-9	IPO9	Functions in nuclear protein import as nuclear transport receptor. Serves as receptor for nuclear localization signals (NLS) in cargo substrates. Is thought to mediate docking of the importin/substrate complex to the nuclear pore complex (NPC) through binding to nucleoporin and the complex is subsequently translocated through the pore by an energy requiring, Ran-dependent mechanism. At the nucleo…		OF	Canha-Gouveia A. et al, 2019
human	Interferon-gamma	IFNG	Produced by lymphocytes activated by specific antigens or mitogens. IFN-gamma, in addition to having antiviral activity, has important immunoregulatory functions. It is a potent activator of macrophages, it has antiproliferative effects on transformed cells and it can potentiate the antiviral and antitumor effects of the type I interferons.		oviductal tissue	Li. H.W.R. et al., 2015
human	Interleukin 1 beta	IL1B	Potent proinflammatory cytokine. Initially discovered as the major endogenous pyrogen, induces prostaglandin synthesis, neutrophil influx and activation, T-cell activation and cytokine production, B-cell activation and antibody production, and fibroblast proliferation and collagen production. Promotes Th17 differentiation of T-cells. Synergizes with IL12/interleukin-12 to induce IFNG synthesis fr…		oviductal tissue	Li. H.W.R. et al., 2015
human	Interleukin 3	IL3	Granulocyte/macrophage colony-stimulating factors are cytokines that act in hematopoiesis by controlling the production, differentiation, and function of 2 related white cell populations of the blood, the granulocytes and the monocytes-macrophages. This CSF induces granulocytes, macrophages, mast cells, stem cells, erythroid cells, eosinophils and megakaryocytes.		oviductal tissue	Li. H.W.R. et al., 2015
human	Interleukin 4	IL4	Participates in at least several B-cell activation processes as well as of other cell types. It is a costimulator of DNA-synthesis. It induces the expression of class II MHC molecules on resting B-cells. It enhances both secretion and cell surface expression of IgE and IgG1. It also regulates the expression of the low affinity Fc receptor for IgE (CD23) on both lymphocytes and monocytes. Positive…		oviductal tissue	Li. H.W.R. et al., 2015
human	Interleukin 7	IL7	Hematopoietic growth factor capable of stimulating the proliferation of lymphoid progenitors. It is important for proliferation during certain stages of B-cell maturation.		oviductal tissue	Li. H.W.R. et al., 2015
human	Interleukin 8	CXCL8	IL-8 is a chemotactic factor that attracts neutrophils, basophils, and T-cells, but not monocytes. It is also involved in neutrophil activation. It is released from several cell types in response to an inflammatory stimulus. IL-8(6-77) has a 5-10-fold higher activity on neutrophil activation, IL-8(5-77) has increased activity on neutrophil activation and IL-8(7-77) has a higher affinity to recept…	In addition to chemotaxis, high concentrations of IL-8 have been associated with proliferation and angiogenesis during early to mid-secretory phase, as well as with apoptosis during menstruation	oviductal tissue and secreted by OEC in vitro	Li. H.W.R. et al., 2015/Fahey J. V. et al., 2005
human	Interleukin-10	IL10	Major immune regulatory cytokine that acts on many cells of the immune system where it has profound anti-inflammatory functions, limiting excessive tissue disruption caused by inflammation. Mechanistically, IL10 binds to its heterotetrameric receptor comprising IL10RA and IL10RB leading to JAK1 and STAT2-mediated phosphorylation of STAT3. In turn, STAT3 translocates to the nucleus where it drives…		oviductal tissue	Li. H.W.R. et al., 2015
human	Interleukin-6	IL6	Cytokine with a wide variety of biological functions in immunity, tissue regeneration, and metabolism. Binds to IL6R, then the complex associates to the signaling subunit IL6ST/gp130 to trigger the intracellular IL6-signaling pathway (Probable). The interaction with the membrane-bound IL6R and IL6ST stimulates 'classic signaling', whereas the binding of IL6 and soluble IL6R to IL6ST stimulates 't…		oviductal tissue/secreted by OEC in vitro/OF	Li. H.W.R. et al., 2015/Fahey J. V. et al., 2005/Qi H. et al, 2020
human	Isoform LCRMP-4 of Dihydropyrimidinase-related protein 3	DPYSL3	Necessary for signaling by class 3 semaphorins and subsequent remodeling of the cytoskeleton. Plays a role in axon guidance, neuronal growth cone collapse and cell migration		OF	Canha-Gouveia A. et al, 2019
human	kininogen 1	KNG1	Kininogens are inhibitors of thiol proteases; (2) HMW-kininogen plays an important role in blood coagulation by helping to position optimally prekallikrein and factor XI next to factor XII; (3) HMW-kininogen inhibits the thrombin- and plasmin-induced aggregation of thrombocytes; (4) the active peptide bradykinin that is released from HMW-kininogen shows a variety of physiological effects: (4A) in…		OF	Leopoldo González-Brusi et al., 2020
human	Lactoferrin	LTF	Major iron-binding and multifunctional protein found in exocrine fluids such as breast milk and mucosal secretions. Has antimicrobial activity, which depends on the extracellular cation concentration. Antimicrobial properties include bacteriostasis, which is related to its ability to sequester free iron and thus inhibit microbial growth, as well as direct bactericidal properties leading to the re…	Involved in sperm-oocyte interaction/able to modulate some sperm functions related to capacitation	OF	Ghersevich S et al, 2015/Canha-Gouveia A. et al, 2019/Zumoffen C.M. et al., 2013/Leopoldo González-Brusi et al., 2020	fertile mice and their offspring grow normally
human	lectin, galactoside-binding, soluble, 3 binding protein	LGALS3BP	Promotes integrin-mediated cell adhesion. May stimulate host defense against viruses and tumor cells.		OF	Leopoldo González-Brusi et al., 2020
human	major histocompatibility complex, class I, B	HLA-B	Antigen-presenting major histocompatibility complex class I (MHCI) molecule. In complex with B2M/beta 2 microglobulin displays primarily viral and tumor-derived peptides on antigen-presenting cells for recognition by alpha-beta T cell receptor (TCR) on HLA-B-restricted CD8-positive T cells, guiding antigen-specific T cell immune response to eliminate infected or transformed cells. May also presen…		OF	Leopoldo González-Brusi et al., 2020
human	major histocompatibility complex, class I, C	HLA-C	Antigen-presenting major histocompatibility complex class I (MHCI) molecule with an important role in reproduction and antiviral immunity. In complex with B2M/beta 2 microglobulin displays a restricted repertoire of self and viral peptides and acts as a dominant ligand for inhibitory and activating killer immunoglobulin receptors (KIRs) expressed on NK cells. In an allogeneic setting, such as dur…		OF	Leopoldo González-Brusi et al., 2020
human	Matrix Metallopeptidase 7	MMP7	Degrades casein, gelatins of types I, III, IV, and V, and fibronectin. Activates procollagenase.		OF	Qi H. et al, 2020
human	Mesothelin	MSLN	Membrane-anchored forms may play a role in cellular adhesion. Megakaryocyte-potentiating factor (MPF) potentiates megakaryocyte colony formation in vitro.		OF	Qi H. et al, 2020
human	Methylthioribose-1-phosphate isomerase	MRI1	Catalyzes the interconversion of methylthioribose-1-phosphate (MTR-1-P) into methylthioribulose-1-phosphate (MTRu-1-P). Independently from catalytic activity, promotes cell invasion in response to constitutive RhoA activation by promoting FAK tyrosine phosphorylation and stress fiber turnover.		OF	Qi H. et al, 2020
human	Microtubule-associated protein tau	MAPT	Promotes microtubule assembly and stability, and might be involved in the establishment and maintenance of neuronal polarity. The C-terminus binds axonal microtubules while the N-terminus binds neural plasma membrane components, suggesting that tau functions as a linker protein between both. Axonal polarity is predetermined by TAU/MAPT localization (in the neuronal cell) in the domain of the cell…		OF	Qi H. et al, 2020
human	midkine (neurite growth-promoting factor 2)	MDK	This gene encodes a member of a small family of secreted growth factors that binds heparin and responds to retinoic acid. The encoded protein promotes cell growth, migration, and angiogenesis, in particular during tumorigenesis. This gene has been targeted as a therapeutic for a variety of different disorders. Alternatively spliced transcript variants encoding multiple isoforms have been observed.		OF	Leopoldo González-Brusi et al., 2020
human	Mitogen-Activated Protein Kinase Kinase 6	MAP2K6	Dual specificity protein kinase which acts as an essential component of the MAP kinase signal transduction pathway. With MAP3K3/MKK3, catalyzes the concomitant phosphorylation of a threonine and a tyrosine residue in the MAP kinases p38 MAPK11, MAPK12, MAPK13 and MAPK14 and plays an important role in the regulation of cellular responses to cytokines and all kinds of stresses. Especially, MAP2K3/M…		OF	Qi H. et al, 2020
human	NAD(P)H-hydrate epimerase	NAXE	Catalyzes the epimerization of the S- and R-forms of NAD(P)HX, a damaged form of NAD(P)H that is a result of enzymatic or heat-dependent hydration. This is a prerequisite for the S-specific NAD(P)H-hydrate dehydratase to allow the repair of both epimers of NAD(P)HX. Accelerates cholesterol efflux from endothelial cells to high-density lipoprotein (HDL) and thereby regulates angiogenesis.		OF	Canha-Gouveia A. et al, 2019
human	NEDD8-activating enzyme E1 catalytic subunit	UBA3	Catalytic subunit of the dimeric UBA3-NAE1 E1 enzyme. E1 activates NEDD8 by first adenylating its C-terminal glycine residue with ATP, thereafter linking this residue to the side chain of the catalytic cysteine, yielding a NEDD8-UBA3 thioester and free AMP. E1 finally transfers NEDD8 to the catalytic cysteine of UBE2M. Down-regulates steroid receptor activity. Necessary for cell cycle progression.		OF	Canha-Gouveia A. et al, 2019
human	Neuronal cell adhesion molecule	NRCAM	Cell adhesion protein that is required for normal responses to cell-cell contacts in brain and in the peripheral nervous system. Plays a role in neurite outgrowth in response to contactin binding. Plays a role in mediating cell-cell contacts between Schwann cells and axons. Plays a role in the formation and maintenance of the nodes of Ranvier on myelinated axons. Nodes of Ranvier contain clustere…		OF	Qi H. et al, 2020
human	Neurotrophin 3	NTF3	Seems to promote the survival of visceral and proprioceptive sensory neurons.		oviductal tissue	Li. H.W.R. et al., 2015
human	Neutrophil gelatinase-associated lipocalin	LCN2	Iron-trafficking protein involved in multiple processes such as apoptosis, innate immunity and renal development. Binds iron through association with 2,3-dihydroxybenzoic acid (2,3-DHBA), a siderophore that shares structural similarities with bacterial enterobactin, and delivers or removes iron from the cell, depending on the context. Iron-bound form (holo-24p3) is internalized following binding …		OF	Canha-Gouveia A. et al, 2019
human	Oncostatin	OSM	Growth regulator. Inhibits the proliferation of a number of tumor cell lines. Stimulates proliferation of AIDS-KS cells. It regulates cytokine production, including IL-6, G-CSF and GM-CSF from endothelial cells. Uses both type I OSM receptor (heterodimers composed of LIFR and IL6ST) and type II OSM receptor (heterodimers composed of OSMR and IL6ST). Involved in the maturation of fetal hepatocytes…		oviductal tissue	Li. H.W.R. et al., 2015
human	Oviduct-specific glycoprotein	OVGP1	Binds to oocyte zona pellucida in vivo. May play a role in the fertilization process and/or early embryonic development.		OF	Canha-Gouveia A. et al, 2019/Aviles M. et al 2010/Leopoldo González-Brusi et al., 2020	fertile
human	p53-regulated apoptosis-inducing protein 1	TP53AIP1	May play an important role in mediating p53/TP53-dependent apoptosis.		OF	Qi H. et al, 2020
human	Plasminogen	PLG	Converted into plasmin by plasminogen activators. Plasmin dissolves the fibrin of blood clots and acts as a proteolytic factor in a variety of other processes including embryonic development, tissue remodeling, tumor invasion, and inflammation. In ovulation, weakens the walls of the Graafian follicle. It activates the urokinase-type plasminogen activator, collagenases and several complement zymog…	Plasminogen/plasmin system is activated during gametes interaction and regulates sperm entry into the oocyte	OF	Canha-Gouveia A. et al, 2019		the plasminogen/plasmin system is regulated by the progesterone at the transcription level
human	Platelet-derived growth factor subunit B	PDGFB	Growth factor that plays an essential role in the regulation of embryonic development, cell proliferation, cell migration, survival and chemotaxis. Potent mitogen for cells of mesenchymal origin. Required for normal proliferation and recruitment of pericytes and vascular smooth muscle cells in the central nervous system, skin, lung, heart and placenta. Required for normal blood vessel development…		oviductal tissue	Li. H.W.R. et al., 2015
human	Proheparin-binding EGF-like growth factor	HBEGF	Growth factor that mediates its effects via EGFR, ERBB2 and ERBB4. Required for normal cardiac valve formation and normal heart function. Promotes smooth muscle cell proliferation. May be involved in macrophage-mediated cellular proliferation. It is mitogenic for fibroblasts, but not endothelial cells. It is able to bind EGF receptor/EGFR with higher affinity than EGF itself and is a far more pot…		OF	Qi H. et al, 2020
human	prosaposin	PSAP	This gene encodes a highly conserved preproprotein that is proteolytically processed to generate four main cleavage products including saposins A, B, C, and D. Each domain of the precursor protein is approximately 80 amino acid residues long with nearly identical placement of cysteine residues and glycosylation sites. Saposins A-D localize primarily to the lysosomal compartment where they facilit…		OF	Leopoldo González-Brusi et al., 2020
human	Prostaglandin reductase 2	PTGR2	Functions as 15-oxo-prostaglandin 13-reductase and acts on 15-keto-PGE1, 15-keto-PGE2, 15-keto-PGE1-alpha and 15-keto-PGE2-alpha with highest activity towards 15-keto-PGE2. Overexpression represses transcriptional activity of PPARG and inhibits adipocyte differentiation.		OF	Canha-Gouveia A. et al, 2019
human	Proteasome subunit alpha type-7	PSMA7	Component of the 20S core proteasome complex involved in the proteolytic degradation of most intracellular proteins. This complex plays numerous essential roles within the cell by associating with different regulatory particles. Associated with two 19S regulatory particles, forms the 26S proteasome and thus participates in the ATP-dependent degradation of ubiquitinated proteins. The 26S proteasom…		OF	Qi H. et al, 2020
human	Protein disulfide-isomerase A3	PDIA3	Belongs to the protein disulfide isomerase family		OF	Canha-Gouveia A. et al, 2019
human	protein S (alpha)	PROS1	Anticoagulant plasma protein; it is a cofactor to activated protein C in the degradation of coagulation factors Va and VIIIa. It helps to prevent coagulation and stimulating fibrinolysis.		OF	Leopoldo González-Brusi et al., 2020
human	Protein S100-A11	S100A11	Facilitates the differentiation and the cornification of keratinocytes.		OF	Qi H. et al, 2020
human	Protein S100-A9	S100A9	S100A9 is a calcium- and zinc-binding protein which plays a prominent role in the regulation of inflammatory processes and immune response. It can induce neutrophil chemotaxis, adhesion, can increase the bactericidal activity of neutrophils by promoting phagocytosis via activation of SYK, PI3K/AKT, and ERK1/2 and can induce degranulation of neutrophils by a MAPK-dependent mechanism. Predominantly…		OF	Qi H. et al, 2020
human	Putative annexin A2-like protein	ANXA2P2	Calcium-regulated membrane-binding protein whose affinity for calcium is greatly enhanced by anionic phospholipids. It binds two calcium ions with high affinity. May be involved in heat-stress response.		OF	Qi H. et al, 2020
human	quinoid dihydropteridine reductase	QDPR	The product of this enzyme, tetrahydrobiopterin (BH-4), is an essential cofactor for phenylalanine, tyrosine, and tryptophan hydroxylases.		OF	Leopoldo González-Brusi et al., 2020
human	ribosomal protein S19	RPS19	Required for pre-rRNA processing and maturation of 40S ribosomal subunits.		OF	Leopoldo González-Brusi et al., 2020
human	Secreted frizzled-related protein 4	SFRP4	Soluble frizzled-related proteins (sFRPS) function as modulators of Wnt signaling through direct interaction with Wnts. They have a role in regulating cell growth and differentiation in specific cell types. SFRP4 plays a role in bone morphogenesis. May also act as a regulator of adult uterine morphology and function. May also increase apoptosis during ovulation possibly through modulation of FZ1/…		OF	Canha-Gouveia A. et al, 2019
human	Serine hydroxymethyltransferase, cytosolic	SHMT1	Interconversion of serine and glycine		OF	Qi H. et al, 2020
human	serpin peptidase inhibitor, clade C (antithrombin), member 1	SERPINC1	Most important serine protease inhibitor in plasma that regulates the blood coagulation cascade. AT-III inhibits thrombin, matriptase-3/TMPRSS7, as well as factors IXa, Xa and XIa. Its inhibitory activity is greatly enhanced in the presence of heparin.		OF	Leopoldo González-Brusi et al., 2020
human	serpin peptidase inhibitor, clade G (C1 inhibitor), member 1	SERPING1	Activation of the C1 complex is under control of the C1-inhibitor. It forms a proteolytically inactive stoichiometric complex with the C1r or C1s proteases. May play a potentially crucial role in regulating important physiological pathways including complement activation, blood coagulation, fibrinolysis and the generation of kinins. Very efficient inhibitor of FXIIa. Inhibits chymotrypsin and kal…		OF	Leopoldo González-Brusi et al., 2020
human	Serum amyloid A-4 protein	SAA4	Major acute phase reactant.		OF	Qi H. et al, 2020
human	sex hormone-binding globulin	SHBG	Functions as an androgen transport protein, but may also be involved in receptor mediated processes. Each dimer binds one molecule of steroid. Specific for 5-alpha-dihydrotestosterone, testosterone, and 17-beta-estradiol. Regulates the plasma metabolic clearance rate of steroid hormones by controlling their plasma concentration.		OF	Leopoldo González-Brusi et al., 2020
human	Synaptic vesicle membrane protein VAT-1 homolog	VAT1	Possesses ATPase activity. Plays a part in calcium-regulated keratinocyte activation in epidermal repair mechanisms. Has no effect on cell proliferation. Negatively regulates mitochondrial fusion in cooperation with mitofusin proteins (MFN1-2).		OF	Qi H. et al, 2020
human	Syndecan-1	SDC1	Cell surface proteoglycan that bears both heparan sulfate and chondroitin sulfate and that links the cytoskeleton to the interstitial matrix. Regulates exosome biogenesis in concert with SDCBP and PDCD6IP.		OF	Qi H. et al, 2020
human	T-complex protein 1 subunit beta	CCT2	Component of the chaperonin-containing T-complex (TRiC), a molecular chaperone complex that assists the folding of proteins upon ATP hydrolysis. The TRiC complex mediates the folding of WRAP53/TCAB1, thereby regulating telomere maintenance. As part of the TRiC complex may play a role in the assembly of BBSome, a complex involved in ciliogenesis regulating transports vesicles to the cilia. The TRi…	Associated with capacitation-dependent binding of human spermatozoa to homologous zonae pellucidae	OF	Canha-Gouveia A. et al, 2019
human	Tetranectin	CLEC3B	Tetranectin binds to plasminogen and to isolated kringle 4. May be involved in the packaging of molecules destined for exocytosis.		OF	Canha-Gouveia A. et al, 2019
human	Thiosulfate:glutathione sulfurtransferase	TSTD1	Thiosulfate:glutathione sulfurtransferase (TST) required to produce S-sulfanylglutathione (GSS-), a central intermediate in hydrogen sulfide metabolism. Provides the link between the first step in mammalian H2S metabolism performed by the sulfide:quinone oxidoreductase (SQOR) which catalyzes the conversion of H2S to thiosulfate, and the sulfur dioxygenase (SDO) which uses GSS- as substrate. The t…		OF	Canha-Gouveia A. et al, 2019
human	Thy-1 membrane glycoprotein	THY1	May play a role in cell-cell or cell-ligand interactions during synaptogenesis and other events in the brain.		OF	Canha-Gouveia A. et al, 2019
human	Transforming growth factor-beta	TGFB1	This gene encodes a secreted ligand of the TGF-beta (transforming growth factor-beta) superfamily of proteins. Ligands of this family bind various TGF-beta receptors leading to recruitment and activation of SMAD family transcription factors that regulate gene expression. The encoded preproprotein is proteolytically processed to generate a latency-associated peptide (LAP) and a mature peptide, and…		OF	Canha-Gouveia A. et al, 2019
human	transglutaminase 2	TGM2	Transglutaminases are enzymes that catalyze the crosslinking of proteins by epsilon-gamma glutamyl lysine isopeptide bonds. While the primary structure of transglutaminases is not conserved, they all have the same amino acid sequence at their active sites and their activity is calcium-dependent. The protein encoded by this gene acts as a monomer, is induced by retinoic acid, and appears to be inv…		OF	Leopoldo González-Brusi et al., 2020
human	tumour necrosi factor-alpha	TNF	cytokine produced by a variety of cell types, including macrophages, in response to proinflammatory agents such as bacterial lipopolysaccharide. Its major immunological role is thought to be the control of inflammatory responses and protection from bacterial infection	It has been postulated that TNF interacts with other substances, such as cytokines and growth factors, to control reproductive functions	OF	Fahey J. V. et al., 2005/Nasu K. Et al., 2007
human	Tumour necrosis factor-beta	LTA	Cytokine that in its homotrimeric form binds to TNFRSF1A/TNFR1, TNFRSF1B/TNFBR and TNFRSF14/HVEM. In its heterotrimeric form with LTB binds to TNFRSF3/LTBR. Lymphotoxin is produced by lymphocytes and is cytotoxic for a wide range of tumor cells in vitro and in vivo.		oviductal tissue	Li. H.W.R. et al., 2015
human	UDP-glucose 6-dehydrogenase	UGDH	Catalyzes the formation of UDP-alpha-D-glucuronate, a constituent of complex glycosaminoglycans. Required for the biosynthesis of chondroitin sulfate and heparan sulfate. Required for embryonic development via its role in the biosynthesis of glycosaminoglycans		OF	Qi H. et al, 2020
human	Vascular endothelial growth factor	VEGFA	Growth factor active in angiogenesis, vasculogenesis and endothelial cell growth. Induces endothelial cell proliferation, promotes cell migration, inhibits apoptosis and induces permeabilization of blood vessels. Binds to the FLT1/VEGFR1 and KDR/VEGFR2 receptors, heparan sulfate and heparin. NRP1/Neuropilin-1 binds isoforms VEGF-165 and VEGF-145. Isoform VEGF165B binds to KDR but does not activat…	VEGF has been postulated to be a regulator of oviductal secretion by promoting vascular permeability and serum transudation	oviductal tissue/OEC (in oviductal luminal epithelium)	Li. H.W.R. et al., 2015/Nasu K. Et al., 2007
human	Vinculin	VCL	Actin filament (F-actin)-binding protein involved in cell-matrix adhesion and cell-cell adhesion. Regulates cell-surface E-cadherin expression and potentiates mechanosensing by the E-cadherin complex. May also play important roles in cell morphology and locomotion.		OF	Qi H. et al, 2020
human	Vitamin D-binding protein	GC	Involved in vitamin D transport and storage, scavenging of extracellular G-actin, enhancement of the chemotactic activity of C5 alpha for neutrophils in inflammation and macrophage activation.		OF	Qi H. et al, 2020
human	vitronectin	VTN	Vitronectin is a cell adhesion and spreading factor found in serum and tissues. Vitronectin interact with glycosaminoglycans and proteoglycans. Is recognized by certain members of the integrin family and serves as a cell-to-substrate adhesion molecule. Inhibitor of the membrane-damaging effect of the terminal cytolytic complement pathway. Somatomedin-B is a growth hormone-dependent serum factor w…		OF	Leopoldo González-Brusi et al., 2020
human	Wnt Family Member 10A	WNT10A	Ligand for members of the frizzled family of seven transmembrane receptors (Probable). Functions in the canonical Wnt/beta-catenin signaling pathway (By similarity). Plays a role in normal ectoderm development. Required for normal postnatal development and maintenance of tongue papillae and sweat ducts. Required for normal proliferation of basal cells in tongue filiform papillae, plantar epitheli…		OF	Qi H. et al, 2020

## Sheet: sheet 2
LOPaG
Protein	Gene
60S ribosomal protein L3	RPL3
78 kDa glucose-regulated protein	HSPA5
Actin-related protein 3	ACTR3
Adenylyl cyclase-associated protein 1	CAP1
ADP-ribosylation factor 1	ARF1
Adrenomedullin	ADM
Alpha-1-acid glycoprotein 2	ORM2
Alpha-1-antitrypsin	SERPINA1
Alpha-1B-glycoprotein	A1BG
alpha-2-glycoprotein 1, zinc-binding	AZGP1
Alpha-2-HS-glycoprotein	AHSG
Alpha-2-macroglobulin	A2M
Alpha-synuclein	SNCA
Annexin A1	ANXA1
Annexin A2	ANXA2
Apolipoprotein B	APOB
Apolipoprotein C-III	APOC3
Apolipoprotein E	APOE
ATP-dependent 6- phosphofructokinase, platelet type	PFKP
beta-2-microglobulin	B2M
cadherin 1, type 1, E-cadherin (epithelial)	CDH1
calreticulin	CALR
C-C motif chemokine 2	CCL2
C-C motif chemokine 4	CCL4
C-C motif chemokine 5	CCL5
C-C Motif Chemokine Ligand 3 Like 3	CCL3L3
C-C Motif Chemokine Ligand 4 Like 2	CCL4L2
Ceruloplasmin	CP
Clathrin heavy chain 1	CLTC
Coactosin-like protein	COTL1
coagulation factor II (thrombin)	F2
coagulation factor IX	F9
Collagen Type IV Alpha 4 Chain	COL4A4
collagen, type I, alpha 1	COL1A1
collagen, type I, alpha 2	COL1A2
collagen, type XVIII, alpha 1	COL18A1
Complement C2	C2
Complement C4-B	C4B
complement component 1, q subcomponent, A chain	C1QA
complement component 1, q subcomponent, B chain	C1QB
complement component 3	C3
complement component 4 binding protein, alpha	C4BPA
complement component 4A	C4A
complement component 5	C5
Complement factor B	CFB
C-X-C motif chemokine 2	CXCL2
decorin	DCN
DNA fragmentation factor subunit alpha	DFFA
E3 ubiquitin-protein ligase HUWE1	HUWE1
Elongation factor 1-delta	EEF1D
Elongation factor 2	EEF2
Endoplasmin	HSP90B1
Ezrin	EZR
Fibrinogen alpha chain	FGA
fibrinogen gamma chain	FGG
Fibroblast growth factor 18	FGF18
Fibroblast growth factor 7	FGF7
Fibronectin	FN1
fibulin 1	FBLN1
Filamin-A	FLNA
glucose-6-phosphate isomerase	GPI
Glutathione S-transferase A1	GSTA1
glutathione S-transferase pi 1	GSTP1
Glycine–tRNA ligase	GARS
Glycodelin	PAEP
Glycogen debranching enzyme	AGL
GNAS complex locus	GNAS
granulocyte colony-stimulating factor	CSF3
Granulocyte-macrophage colony-stimulating factor	CSF2
Growth regulated alpha protein	CXCL1
guanine nucleotide binding protein (G protein), alpha inhibiting activity polypeptide 2	GNAI2
Haptoglobin	HP
Heat shock protein 105 kDa	HSPH1
Heat shock protein beta-1	HSPB1
Heat shock protein HSP 90-alpha	HSP90AA1
Hepatocyte growth factor	HGF
Heterogeneous nuclear ribonucleoproteins A2/B1	HNRNPA2B1
high mobility group box 1	HMGB1
HLA class I histocompatibility antigen, alpha chain G	HLA-G
Ig lambda-1 chain C regions	IGLC1
Immunoglobulin lambda-like polypeptide 5	IGLL5
Importin-9	IPO9
Interferon-gamma	IFNG
Interleukin 1 beta	IL1B
Interleukin 3	IL3
Interleukin 4	IL4
Interleukin 7	IL7
Interleukin 8	CXCL8
Interleukin-10	IL10
Interleukin-6	IL6
Isoform LCRMP-4 of Dihydropyrimidinase-related protein 3	DPYSL3
kininogen 1	KNG1
Lactoferrin	LTF
lectin, galactoside-binding, soluble, 3 binding protein	LGALS3BP
major histocompatibility complex, class I, B	HLA-B
major histocompatibility complex, class I, C	HLA-C
Matrix Metallopeptidase 7	MMP7
Mesothelin	MSLN
Methylthioribose-1-phosphate isomerase	MRI1
Microtubule-associated protein tau	MAPT
midkine (neurite growth-promoting factor 2)	MDK
Mitogen-Activated Protein Kinase Kinase 6	MAP2K6
NAD(P)H-hydrate epimerase	NAXE
NEDD8-activating enzyme E1 catalytic subunit	UBA3
Neuronal cell adhesion molecule	NRCAM
Neurotrophin 3	NTF3
Neutrophil gelatinase-associated lipocalin	LCN2
Oncostatin	OSM
Oviduct-specific glycoprotein	OVGP1
p53-regulated apoptosis-inducing protein 1	TP53AIP1
Plasminogen	PLG
Platelet-derived growth factor subunit B	PDGFB
Proheparin-binding EGF-like growth factor	HBEGF
prosaposin	PSAP
Prostaglandin reductase 2	PTGR2
Proteasome subunit alpha type-7	PSMA7
Protein disulfide-isomerase A3	PDIA3
protein S (alpha)	PROS1
Protein S100-A11	S100A11
Protein S100-A9	S100A9
Putative annexin A2-like protein	ANXA2P2
quinoid dihydropteridine reductase	QDPR
ribosomal protein S19	RPS19
Secreted frizzled-related protein 4	SFRP4
Serine hydroxymethyltransferase, cytosolic	SHMT1
serpin peptidase inhibitor, clade C (antithrombin), member 1	SERPINC1
serpin peptidase inhibitor, clade G (C1 inhibitor), member 1	SERPING1
Serum amyloid A-4 protein	SAA4
sex hormone-binding globulin	SHBG
Synaptic vesicle membrane protein VAT-1 homolog	VAT1
Syndecan-1	SDC1
T-complex protein 1 subunit beta	CCT2
Tetranectin	CLEC3B
Thiosulfate:glutathione sulfurtransferase	TSTD1
Thy-1 membrane glycoprotein	THY1
Transforming growth factor-beta	TGFB1
transglutaminase 2	TGM2
tumour necrosi factor-alpha	TNF
Tumour necrosis factor-beta	LTA
UDP-glucose 6-dehydrogenase	UGDH
Vascular endothelial growth factor	VEGFA
Vinculin	VCL
Vitamin D-binding protein	GC
vitronectin	VTN
Wnt Family Member 10A	WNT10A
